# Supplementary material for: Antibiotic and antifungal use in pediatric leukemia and lymphoma patients are associated with increasing opportunistic pathogens and decreasing bacteria responsible for activities that enhance colonic defense
Source: Front Cell Infect Microbiol. 2022 Jul 27;12:924707. doi: 10.3389/fcimb.2022.924707 (PMC9363618; doi:10.3389/fcimb.2022.924707)
Supplement: Supplementary file 2 [file Table_1.xlsx]

## Sheet: age
OTU	wilcoxon	aldex2_denom	aldex2_iqlr	lefse	Maaslin2	Maaslin2 clr	effect	tests significant
Actinobacteriota.Actinobacteria.Actinomycetales.Actinomycetaceae.Actinomyces.Schaalia_odontolytica	x						u3	1
Actinobacteriota.Actinobacteria.Micrococcales.Micrococcaceae.Rothia.unk	x					x	u3	2
Actinobacteriota.Coriobacteriia.Coriobacteriales.Atopobiaceae.Atopobium.unk	x						o3	1
Actinobacteriota.Coriobacteriia.Coriobacteriales.Coriobacteriaceae.Collinsella.unk				x	x		o3	2
Actinobacteriota.Coriobacteriia.Coriobacteriales.Eggerthellaceae.Adlercreutzia.unk	x						u3	1
Bacteroidota.Bacteroidia.Bacteroidales.Bacteroidaceae.Bacteroides.Bacteroides_massiliensis	x					x	u3	2
Bacteroidota.Bacteroidia.Bacteroidales.Bacteroidaceae.Bacteroides.Bacteroides_stercoris					x		o3	1
Bacteroidota.Bacteroidia.Bacteroidales.Bacteroidaceae.Bacteroides.Bacteroides_vulgatus				x	x		o3	2
Bacteroidota.Bacteroidia.Bacteroidales.Bacteroidaceae.Bacteroides.unk					x		o3	1
Bacteroidota.Bacteroidia.Bacteroidales.Marinifilaceae.Butyricimonas.unk	x						o3	1
Bacteroidota.Bacteroidia.Bacteroidales.Marinifilaceae.Odoribacter.Odoribacter_splanchnicus				x	x		o3	2
Bacteroidota.Bacteroidia.Bacteroidales.Prevotellaceae.Paraprevotella.unk				x			o3	1
Bacteroidota.Bacteroidia.Bacteroidales.Prevotellaceae.Prevotella.unk	x						o3	1
Bacteroidota.Bacteroidia.Bacteroidales.Rikenellaceae.Alistipes.Alistipes_indistinctus	x						o3	1
Bacteroidota.Bacteroidia.Bacteroidales.Rikenellaceae.Alistipes.Alistipes_obesi	x						o3	1
Bacteroidota.Bacteroidia.Bacteroidales.Rikenellaceae.Alistipes.Alistipes_sp.					x		o3	1
Bacteroidota.Bacteroidia.Bacteroidales.Rikenellaceae.Alistipes.unk	x	x	x	x	x	x	o3	6
Bacteroidota.Bacteroidia.Bacteroidales.Tannerellaceae.Parabacteroides.Parabacteroides_merdae				x	x	x	o3	3
Bacteroidota.Bacteroidia.Bacteroidales.Tannerellaceae.Parabacteroides.unk	x			x	x	x	o3	4
Firmicutes.Bacilli.Erysipelotrichales.Erysipelatoclostridiaceae.Coprobacillus.unk	x						o3	1
Firmicutes.Bacilli.Erysipelotrichales.Erysipelatoclostridiaceae.Erysipelatoclostridium.unk	x	x	x			x	u3	4
Firmicutes.Bacilli.Erysipelotrichales.Erysipelatoclostridiaceae.Erysipelatoclostridium.[Clostridium]_spiroforme	x	x		x	x	x	o3	5
Firmicutes.Bacilli.Erysipelotrichales.Erysipelatoclostridiaceae.Erysipelotrichaceae_UCG_003.unk				x	x	x	o3	3
Firmicutes.Bacilli.Erysipelotrichales.Erysipelotrichaceae.Dielma.unk				x	x		o3	2
Firmicutes.Bacilli.Lactobacillales.Aerococcaceae.Abiotrophia.uncultured_bacterium	x						o3	1
Firmicutes.Bacilli.Lactobacillales.Carnobacteriaceae.Granulicatella.unk	x						o3	1
Firmicutes.Bacilli.Lactobacillales.Streptococcaceae.Streptococcus.unk	x	x	x			x	u3	4
Firmicutes.Bacilli.Staphylococcales.Gemellaceae.Gemella.unk	x					x	u3	2
Firmicutes.Clostridia.Christensenellales.Christensenellaceae.Catabacter.unk				x	x		o3	2
Firmicutes.Clostridia.Christensenellales.Christensenellaceae.Christensenella.Christensenella_minuta					x		o3	1
Firmicutes.Clostridia.Christensenellales.Christensenellaceae.Christensenellaceae_R_7_group.uncultured_marine				x	x		o3	2
Firmicutes.Clostridia.Christensenellales.Christensenellaceae.uncultured.uncultured_bacterium	x						o3	1
Firmicutes.Clostridia.Christensenellales.Christensenellaceae.unk.unk	x						o3	1
Firmicutes.Clostridia.Clostridia_UCG.014.Clostridia_UCG.014.Clostridia_UCG.014.unk	x						u3	1
Firmicutes.Clostridia.Clostridia_vadinBB60_group.Clostridia_vadinBB60_group.Clostridia_vadinBB60_group.gut_metagenome				x	x		o3	2
Firmicutes.Clostridia.Clostridia_vadinBB60_group.Clostridia_vadinBB60_group.Clostridia_vadinBB60_group.uncultured_bacterium				x	x		o3	2
Firmicutes.Clostridia.Clostridiales.Clostridiaceae.Clostridium_sensu_stricto_1.Clostridium_paraputrificum	x					x	u3	2
Firmicutes.Clostridia.Eubacteriales.Eubacteriaceae.Eubacterium.unk				x	x		o3	2
Firmicutes.Clostridia.Lachnospirales.Defluviitaleaceae.Defluviitaleaceae_UCG-011.uncultured_bacterium					x		o3	1
Firmicutes.Clostridia.Lachnospirales.Lachnospiraceae.Ruminococcus_gauvreauii_group.unk				x	x		o3	2
Firmicutes.Clostridia.Lachnospirales.Lachnospiraceae.Ruminococcus_torques_group.unk				x	x		o3	2
Firmicutes.Clostridia.Lachnospirales.Lachnospiraceae.[Ruminococcus]_gnavus_group.unk	x	x	x			x	u3	4
Firmicutes.Clostridia.Lachnospirales.Lachnospiraceae.Agathobacter.unk				x	x		o3	2
Firmicutes.Clostridia.Lachnospirales.Lachnospiraceae.Anaerostipes.Anaerostipes_caccae	x						o3	1
Firmicutes.Clostridia.Lachnospirales.Lachnospiraceae.Blautia.Blautia_faecis				x	x		u3	2
Firmicutes.Clostridia.Lachnospirales.Lachnospiraceae.Blautia.Blautia_hydrogenotrophica				x	x		o3	2
Firmicutes.Clostridia.Lachnospirales.Lachnospiraceae.Blautia.uncultured_Blautia				x	x		o3	2
Firmicutes.Clostridia.Lachnospirales.Lachnospiraceae.CAG.56.uncultured_bacterium	x						u3	1
Firmicutes.Clostridia.Lachnospirales.Lachnospiraceae.Coprococcus.metagenome	x						o3	1
Firmicutes.Clostridia.Lachnospirales.Lachnospiraceae.Coprococcus.unk				x	x	x	o3	3
Firmicutes.Clostridia.Lachnospirales.Lachnospiraceae.Dorea.unk				x	x	x	o3	3
Firmicutes.Clostridia.Lachnospirales.Lachnospiraceae.Eisenbergiella.unk				x	x		o3	2
Firmicutes.Clostridia.Lachnospirales.Lachnospiraceae.Eubacterium_fissicatena_group.unidentified	x						u3	1
Firmicutes.Clostridia.Lachnospirales.Lachnospiraceae.Eubacterium_xylanophilum_group.unk	x						o3	1
Firmicutes.Clostridia.Lachnospirales.Lachnospiraceae.Fusicatenibacter.unk				x	x		o3	2
Firmicutes.Clostridia.Lachnospirales.Lachnospiraceae.GCA-900066575.uncultured_bacterium	x						o3	1
Firmicutes.Clostridia.Lachnospirales.Lachnospiraceae.Lachnoclostridium.[Clostridium]_scindens	x						o3	1
Firmicutes.Clostridia.Lachnospirales.Lachnospiraceae.Lachnoclostridium.human_gut	x						o3	1
Firmicutes.Clostridia.Lachnospirales.Lachnospiraceae.Lachnospira.unk	x						u3	1
Firmicutes.Clostridia.Lachnospirales.Lachnospiraceae.Lachnospiraceae_FCS020_group.uncultured_organism	x					x	u3	2
Firmicutes.Clostridia.Lachnospirales.Lachnospiraceae.Lachnospiraceae_NK4A136_group.uncultured_organism				x	x		o3	2
Firmicutes.Clostridia.Lachnospirales.Lachnospiraceae.Lachnospiraceae_UCG.004.unk	x						u3	1
Firmicutes.Clostridia.Lachnospirales.Lachnospiraceae.Lachnospiraceae_UCG.008.uncultured_organism	x						o3	1
Firmicutes.Clostridia.Lachnospirales.Lachnospiraceae.Marvinbryantia.metagenome				x			u3	1
Firmicutes.Clostridia.Lachnospirales.Lachnospiraceae.Ruminococcus_torques_group.Ruminococcus_lactaris	x						o3	1
Firmicutes.Clostridia.Lachnospirales.Lachnospiraceae.Ruminococcus_torques_group.Ruminococcus_sp.	x						o3	1
Firmicutes.Clostridia.Lachnospirales.Lachnospiraceae.Tyzzerella.unk	x						u3	1
Firmicutes.Clostridia.Oscillospirales.[Eubacterium]_coprostanoligenes_group.[Eubacterium]_coprostanoligenes_group.unk				x	x	x	o3	3
Firmicutes.Clostridia.Oscillospirales.Oscillospiraceae.Intestinimonas.Intestinimonas_butyriciproducens	x						o3	1
Firmicutes.Clostridia.Oscillospirales.Oscillospiraceae.Oscillibacter.human_gut	x						o3	1
Firmicutes.Clostridia.Oscillospirales.Oscillospiraceae.Oscillibacter.unk				x	x		o3	2
Firmicutes.Clostridia.Oscillospirales.Oscillospiraceae.UCG_002.unk				x	x	x	o3	3
Firmicutes.Clostridia.Oscillospirales.Oscillospiraceae.UCG_005.unk				x			o3	1
Firmicutes.Clostridia.Oscillospirales.Oscillospiraceae.UCG-003.uncultured_organism	x						o3	1
Firmicutes.Clostridia.Oscillospirales.Oscillospiraceae.UCG-005.uncultured_organism	x						u3	1
Firmicutes.Clostridia.Oscillospirales.Ruminococcaceae.[Eubacterium]_siraeum_group.unk				x	x		o3	2
Firmicutes.Clostridia.Oscillospirales.Ruminococcaceae.Anaerotruncus.unk					x		o3	1
Firmicutes.Clostridia.Oscillospirales.Ruminococcaceae.Candidatus_Soleaferrea.Ruminococcaceae_bacterium	x						o3	1
Firmicutes.Clostridia.Oscillospirales.Ruminococcaceae.Incertae_Sedis.[Clostridium]_leptum				x	x		o3	2
Firmicutes.Clostridia.Oscillospirales.Ruminococcaceae.Incertae_Sedis.uncultured_bacterium	x						o3	1
Firmicutes.Clostridia.Oscillospirales.Ruminococcaceae.Incertae_Sedis.unk	x			x	x	x	o3	4
Firmicutes.Clostridia.Oscillospirales.Ruminococcaceae.Phocea.uncultured_bacterium	x						o3	1
Firmicutes.Clostridia.Oscillospirales.Ruminococcaceae.Ruminococcus.unk	x			x	x	x	o3	4
Firmicutes.Clostridia.Oscillospirales.Ruminococcaceae.Subdoligranulum.unk				x	x		u3	2
Firmicutes.Clostridia.Oscillospirales.Ruminococcaceae.uncultured.human_gut				x	x		o3	2
Firmicutes.Clostridia.Oscillospirales.Ruminococcaceae.uncultured.uncultured_Ruminococcus				x	x		o3	2
Firmicutes.Clostridia.Oscillospirales.Ruminococcaceae.uncultured.unk					x		o3	1
Firmicutes.Clostridia.Peptostreptococcales_Tissierellales.Anaerovoracaceae.unk.unk				x	x		o3	2
Firmicutes.Clostridia.Peptostreptococcales.Tissierellales.Peptostreptococcaceae.Clostridioides.unk	x					x	u3	2
Firmicutes.Negativicutes.Acidaminococcales.Acidaminococcaceae.Phascolarctobacterium.unk				x	x		o3	2
Firmicutes.Negativicutes.Veillonellales_Selenomonadales.Veillonellaceae.Veillonella.unk	x	x	x	x	x	x	u3	6
Firmicutes.Negativicutes.Veillonellales-Selenomonadales.Selenomonadaceae.Megamonas.unk					x		o3	1
Firmicutes.Negativicutes.Veillonellales.Selenomonadales.Veillonellaceae.Megasphaera.Megasphaera_micronuciformis	x					x	u3	2
Fusobacteriota.Fusobacteriia.Fusobacteriales.Fusobacteriaceae.Fusobacterium.unk	x						u3	1
Proteobacteria.Desulfovibrionia.Desulfovibrionales.Desulfovibrionaceae.Bilophila.unk				x	x		o3	2
Proteobacteria.Gammaproteobacteria.Burkholderiales.Sutterellaceae.Parasutterella.unk	x						u3	1
Proteobacteria.Gammaproteobacteria.Enterobacterales.Enterobacteriaceae.Escherichia_Shigella.unk	x	x	x	x	x	x	u3	6
Proteobacteria.Gammaproteobacteria.Pasteurellales.Pasteurellaceae.Haemophilus.unk	x						o3	1
Verrucomicrobiota.Verrucomicrobiae.Verrucomicrobiales.Akkermansiaceae.Akkermansia.Akkermansia_muciniphila					x		o3	1

## Sheet: antibiotic use
OTU	wilcoxon	aldex2_denom	aldex2_iqlr	lefse	Maaslin2	Maaslin2 clr	effect
Actinobacteriota.Actinobacteria.Actinomycetales.Actinomycetaceae.Actinomyces__	x					x	yes	2
Actinobacteriota.Actinobacteria.Micrococcales.Micrococcaceae.Rothia__	x					x	yes	2
Actinobacteriota.Coriobacteriia.Coriobacteriales.Atopobiaceae.Atopobium__	x				x	x	yes	3
Actinobacteriota.Coriobacteriia.Coriobacteriales.Eggerthellaceae.Adlercreutzia__					x		no	1
Actinobacteriota.Coriobacteriia.Coriobacteriales.Eggerthellaceae.Gordonibacter.Gordonibacter_pamelaeae	x					x	yes	2
Bacteroidota.Bacteroidia.Bacteroidales.Bacteroidaceae.Bacteroides.Bacteroides_massiliensis				x			yes	1
Firmicutes.Bacilli.Erysipelotrichales.Erysipelatoclostridiaceae.Erysipelatoclostridium.Massiliomicrobiota_timonensis	x						yes	1
Firmicutes.Bacilli.Lactobacillales.Aerococcaceae.Abiotrophia.uncultured_bacterium	x	x		x	x	x	yes	5
Firmicutes.Bacilli.Lactobacillales.Carnobacteriaceae.Granulicatella__						x	yes	1
Firmicutes.Bacilli.Lactobacillales.Enterococcaceae.Enterococcus__	x	x	x		x	x	yes	5
Firmicutes.Bacilli.Lactobacillales.Lactobacillaceae.Lactobacillus__	x					x	yes	2
Firmicutes.Bacilli.Lactobacillales.Streptococcaceae.Lactococcus__	x					x	yes	2
Firmicutes.Clostridia______	x					x	yes	2
Firmicutes.Clostridia.Christensenellales.Christensenellaceae___	x					x	yes	2
Firmicutes.Clostridia.Christensenellales.Christensenellaceae.Catabacter__	x					x	yes	2
Firmicutes.Clostridia.Christensenellales.Christensenellaceae.Christensenella.Christensenella_massiliensis	x					x	yes	2
Firmicutes.Clostridia.Christensenellales.Christensenellaceae.Christensenella.Christensenella_minuta	x					x	yes	2
Firmicutes.Clostridia.Christensenellales.Christensenellaceae.uncultured.uncultured_bacterium	x						yes	1
Firmicutes.Clostridia.Clostridia_UCG_014.Clostridia_UCG_014.Clostridia_UCG_014__	x					x	yes	2
Firmicutes.Clostridia.Clostridia_vadinBB60_group.Clostridia_vadinBB60_group.Clostridia_vadinBB60_group.gut_metagenome	x					x	yes	2
Firmicutes.Clostridia.Clostridia_vadinBB60_group.Clostridia_vadinBB60_group.Clostridia_vadinBB60_group.uncultured_bacterium	x						yes	1
Firmicutes.Clostridia.Clostridiales.Clostridiaceae.Clostridium_sensu_stricto_1__				x	x		no	2
Firmicutes.Clostridia.Clostridiales.Clostridiaceae.Clostridium_sensu_stricto_1.Clostridium_paraputrificum	x					x	yes	2
Firmicutes.Clostridia.Eubacteriales.Eubacteriaceae.Eubacterium__	x					x	yes	2
Firmicutes.Clostridia.Lachnospirales.Defluviitaleaceae.Defluviitaleaceae_UCG_011.uncultured_bacterium	x						yes	1
Firmicutes.Clostridia.Lachnospirales.Lachnospiraceae.Agathobacter__					x		no	1
Firmicutes.Clostridia.Lachnospirales.Lachnospiraceae.Agathobacter.Eubacterium_ramulus				x	x		no	2
Firmicutes.Clostridia.Lachnospirales.Lachnospiraceae.Anaerostipes__	x	x	x	x	x	x	no	6
Firmicutes.Clostridia.Lachnospirales.Lachnospiraceae.Anaerostipes.Anaerostipes_caccae	x						yes	1
Firmicutes.Clostridia.Lachnospirales.Lachnospiraceae.Blautia__	x	x	x	x	x	x	no	6
Firmicutes.Clostridia.Lachnospirales.Lachnospiraceae.Blautia.Blautia_faecis	x	x	x	x	x	x	no	6
Firmicutes.Clostridia.Lachnospirales.Lachnospiraceae.Blautia.Blautia_hydrogenotrophica	x						no	1
Firmicutes.Clostridia.Lachnospirales.Lachnospiraceae.Coprococcus__				x	x	x	no	3
Firmicutes.Clostridia.Lachnospirales.Lachnospiraceae.Dorea__		x	x	x	x	x	no	5
Firmicutes.Clostridia.Lachnospirales.Lachnospiraceae.Dorea.Dorea_formicigenerans					x		no	1
Firmicutes.Clostridia.Lachnospirales.Lachnospiraceae.Eubacterium_fissicatena_group.unidentified	x					x	yes	2
Firmicutes.Clostridia.Lachnospirales.Lachnospiraceae.Eubacterium_hallii_group__					x		no	1
Firmicutes.Clostridia.Lachnospirales.Lachnospiraceae.Fusicatenibacter__	x	x	x	x	x	x	no	6
Firmicutes.Clostridia.Lachnospirales.Lachnospiraceae.GCA_900066575.uncultured_bacterium	x						yes	1
Firmicutes.Clostridia.Lachnospirales.Lachnospiraceae.Lachnoclostridium.Clostridium_glycyrrhizinilyticum				x	x		no	2
Firmicutes.Clostridia.Lachnospirales.Lachnospiraceae.Lachnospira__					x		no	1
Firmicutes.Clostridia.Lachnospirales.Lachnospiraceae.Lachnospiraceae_FCS020_group.uncultured_organism					x		no	1
Firmicutes.Clostridia.Lachnospirales.Lachnospiraceae.Lachnospiraceae_ND3007_group__				x	x		no	2
Firmicutes.Clostridia.Lachnospirales.Lachnospiraceae.Lachnospiraceae_NK4A136_group__				x	x		no	2
Firmicutes.Clostridia.Lachnospirales.Lachnospiraceae.Marvinbryantia.metagenome					x		no	1
Firmicutes.Clostridia.Lachnospirales.Lachnospiraceae.Roseburia__	x	x	x	x	x	x	no	6
Firmicutes.Clostridia.Lachnospirales.Lachnospiraceae.Roseburia.Roseburia_intestinalis				x	x		no	2
Firmicutes.Clostridia.Lachnospirales.Lachnospiraceae.Ruminococcus_gnavus_group__	x			x	x	x	no	4
Firmicutes.Clostridia.Lachnospirales.Lachnospiraceae.Ruminococcus_torques_group.Ruminococcus_sp.	x						yes	1
Firmicutes.Clostridia.Lachnospirales.Lachnospiraceae.Tyzzerella__				x	x		no	2
Firmicutes.Clostridia.Lachnospirales.Lachnospiraceae.uncultured.uncultured_Eubacterium				x	x		no	2
Firmicutes.Clostridia.Monoglobales.Monoglobaceae.Monoglobus__				x	x		no	2
Firmicutes.Clostridia.Oscillospirales.Butyricicoccaceae.Butyricicoccus__				x	x	x	no	3
Firmicutes.Clostridia.Oscillospirales.Oscillospiraceae.Intestinimonas.Intestinimonas_butyriciproducens	x						yes	1
Firmicutes.Clostridia.Oscillospirales.Oscillospiraceae.UCG_002__				x	x	x	no	3
Firmicutes.Clostridia.Oscillospirales.Oscillospiraceae.UCG_002.uncultured_organism				x	x	x	no	3
Firmicutes.Clostridia.Oscillospirales.Ruminococcaceae___					x		no	1
Firmicutes.Clostridia.Oscillospirales.Ruminococcaceae.Candidatus_Soleaferrea.Ruminococcaceae_bacterium				x	x		no	2
Firmicutes.Clostridia.Oscillospirales.Ruminococcaceae.Faecalibacterium__					x		no	1
Firmicutes.Clostridia.Oscillospirales.Ruminococcaceae.Incertae_Sedis__					x		no	1
Firmicutes.Clostridia.Oscillospirales.Ruminococcaceae.Paludicola.uncultured_bacterium					x		no	1
Firmicutes.Clostridia.Oscillospirales.Ruminococcaceae.Ruminococcus__					x		no	1
Firmicutes.Clostridia.Oscillospirales.Ruminococcaceae.Ruminococcus.Ruminococcus_bicirculans				x	x		no	2
Firmicutes.Clostridia.Oscillospirales.Ruminococcaceae.Subdoligranulum__	x	x	x	x	x	x	no	6
Firmicutes.Clostridia.Oscillospirales.Ruminococcaceae.uncultured.uncultured_Ruminococcus	x						yes	1
Firmicutes.Clostridia.Peptostreptococcales.Tissierellales.Anaerovoracaceae___				x	x		no	2
Firmicutes.Clostridia.Peptostreptococcales_Tissierellales.Peptostreptococcaceae.Romboutsia__	x	x	x	x	x	x	no	6
Firmicutes.Negativicutes.Acidaminococcales.Acidaminococcaceae.Phascolarctobacterium__	x						yes	1
Firmicutes.Negativicutes.Veillonellales.Selenomonadales.Veillonellaceae.Dialister__					x		no	1
Fusobacteriota.Fusobacteriia.Fusobacteriales.Fusobacteriaceae.Fusobacterium__	x						yes	1
Proteobacteria.Alphaproteobacteria.Caulobacterales.Caulobacteraceae.Brevundimonas__	x						yes	1
Proteobacteria.Desulfovibrionia.Desulfovibrionales.Desulfovibrionaceae.Bilophila__				x	x		no	2
Proteobacteria.Gammaproteobacteria.Burkholderiales.Sutterellaceae.Sutterella.uncultured_bacterium	x					x	yes	2

## Sheet: antifungal use
taxa	wilcoxon	aldex2_denom	aldex2_iqlr	lefse	Maaslin2	Maaslin2 clr	effect	tests significant
Actinobacteriota.Actinobacteria.Bifidobacteriales.Bifidobacteriaceae.Bifidobacterium.unk					x		no	1
Actinobacteriota.Actinobacteria.Bifidobacteriales.Bifidobacteriaceae.Bifidobacterium.Bifidobacterium_bifidum				x	x		no	2
Actinobacteriota.Actinobacteria.Micrococcales.Micrococcaceae.Rothia.unk	x			x	x	x	yes	4
Actinobacteriota.Coriobacteriia.Coriobacteriales.Atopobiaceae.Atopobium.unk	x						yes	1
Actinobacteriota.Coriobacteriia.Coriobacteriales.Coriobacteriaceae.Collinsella.unk				x	x	x	no	3
Actinobacteriota.Coriobacteriia.Coriobacteriales.Coriobacteriales_Incertae_Sedis.uncultured.gut_metagenome				x	x		no	2
Actinobacteriota.Coriobacteriia.Coriobacteriales.Eggerthellaceae.Adlercreutzia.uncultured_bacterium				x	x		no	2
Actinobacteriota.Coriobacteriia.Coriobacteriales.Eggerthellaceae.Adlercreutzia.unk				x	x		no	2
Actinobacteriota.Coriobacteriia.Coriobacteriales.Eggerthellaceae.Eggerthella.unk				x	x		no	2
Actinobacteriota.Coriobacteriia.Coriobacteriales.Eggerthellaceae.Gordonibacter.Gordonibacter_pamelaeae				x	x		no	2
Bacteroidota.Bacteroidia.Bacteroidales.Bacteroidaceae.Bacteroides.Bacteroides_massiliensis				x	x		no	2
Bacteroidota.Bacteroidia.Bacteroidales.Bacteroidaceae.Bacteroides.unk	x	x	x	x	x	x	no	6
Bacteroidota.Bacteroidia.Bacteroidales.Barnesiellaceae.Barnesiella.unk				x	x	x	no	3
Bacteroidota.Bacteroidia.Bacteroidales.Marinifilaceae.Butyricimonas.unk					x		no	1
Bacteroidota.Bacteroidia.Bacteroidales.Marinifilaceae.Odoribacter.Odoribacter_splanchnicus				x	x		no	2
Bacteroidota.Bacteroidia.Bacteroidales.Prevotellaceae.Paraprevotella.uncultured_organism				x	x		no	2
Bacteroidota.Bacteroidia.Bacteroidales.Prevotellaceae.Prevotella.unk				x	x		no	2
Bacteroidota.Bacteroidia.Bacteroidales.Rikenellaceae.Alistipes.Alistipes_finegoldii				x	x		no	2
Bacteroidota.Bacteroidia.Bacteroidales.Rikenellaceae.Alistipes.Alistipes_indistinctus					x		no	1
Bacteroidota.Bacteroidia.Bacteroidales.Rikenellaceae.Alistipes.Alistipes_obesi				x	x		no	2
Bacteroidota.Bacteroidia.Bacteroidales.Rikenellaceae.Alistipes.Alistipes_shahii				x	x		no	2
Bacteroidota.Bacteroidia.Bacteroidales.Rikenellaceae.Alistipes.Alistipes_sp_				x	x		no	2
Bacteroidota.Bacteroidia.Bacteroidales.Rikenellaceae.Alistipes.unk	x	x	x	x	x	x	no	6
Bacteroidota.Bacteroidia.Bacteroidales.Tannerellaceae.Parabacteroides.Parabacteroides_merdae	x	x	x	x	x	x	no	6
Bacteroidota.Bacteroidia.Bacteroidales.Tannerellaceae.Parabacteroides.unk				x	x		no	2
Firmicutes.Bacilli.Erysipelotrichales.Erysipelotrichaceae.Dielma.unk	x						yes	1
Firmicutes.Bacilli.Erysipelotrichales.Erysipelatoclostridiaceae.Erysipelotrichaceae_UCG_003.unk				x	x		no	2
Firmicutes.Bacilli.Erysipelotrichales.Erysipelotrichaceae.Faecalitalea.unk	x						no	1
Firmicutes.Bacilli.Erysipelotrichales.Erysipelatoclostridiaceae.Erysipelatoclostridium.Massiliomicrobiota_timonensis	x					x	yes	2
Firmicutes.Bacilli.Lactobacillales.Aerococcaceae.Abiotrophia.uncultured_bacterium	x					x	yes	2
Firmicutes.Bacilli.Lactobacillales.Carnobacteriaceae.Granulicatella.unk	x					x	yes	2
Firmicutes.Bacilli.Lactobacillales.Enterococcaceae.Enterococcus.unk	x	x	x	x	x	x	yes	6
Firmicutes.Bacilli.Staphylococcales.Gemellaceae.Gemella.unk	x					x	yes	2
Firmicutes.Clostridia.Christensenellales.Christensenellaceae.Catabacter.unk				x	x		no	2
Firmicutes.Clostridia.Christensenellales.Christensenellaceae.Christensenella.Christensenella_massiliensis	x						no	1
Firmicutes.Clostridia.Christensenellales.Christensenellaceae.Christensenella.Christensenella_minuta				x	x		no	2
Firmicutes.Clostridia.Christensenellales.Christensenellaceae.Christensenellaceae_R_7_group.uncultured_marine				x			no	1
Firmicutes.Clostridia.Christensenellales.Christensenellaceae.Christensenellaceae_R_7_group.uncultured_prokaryote				x	x		no	2
Firmicutes.Clostridia.Christensenellales.Christensenellaceae.Christensenellaceae_R_7_group.unk				x	x		no	2
Firmicutes.Clostridia.Christensenellales.Christensenellaceae.uncultured.uncultured_bacterium	x						no	1
Firmicutes.Clostridia.Christensenellales.Christensenellaceae.unk.unk	x						no	1
Firmicutes.Clostridia.Clostridia_UCG_014.Clostridia_UCG_014.Clostridia_UCG_014.unk				x	x		no	2
Firmicutes.Clostridia.Clostridia_vadinBB60_group.Clostridia_vadinBB60_group.Clostridia_vadinBB60_group.gut_metagenome				x	x		no	2
Firmicutes.Clostridia.Clostridia_vadinBB60_group.Clostridia_vadinBB60_group.Clostridia_vadinBB60_group.uncultured_bacterium	x				x		no	2
Firmicutes.Clostridia.Clostridiales.Clostridiaceae.Clostridium_sensu_stricto_1.Clostridium_paraputrificum	x	x	x	x	x	x	yes	6
Firmicutes.Clostridia.Eubacteriales.Eubacteriaceae.Eubacterium.unk				x	x		no	2
Firmicutes.Clostridia.Lachnospirales.Defluviitaleaceae.Defluviitaleaceae_UCG_011.uncultured_bacterium				x	x		no	2
Firmicutes.Clostridia.Lachnospirales.Lachnospiraceae.Agathobacter.Eubacterium_ramulus				x	x		no	2
Firmicutes.Clostridia.Lachnospirales.Lachnospiraceae.Agathobacter.unk				x	x		no	2
Firmicutes.Clostridia.Lachnospirales.Lachnospiraceae.Anaerostipes.Anaerostipes_caccae	x		x			x	yes	3
Firmicutes.Clostridia.Lachnospirales.Lachnospiraceae.Anaerostipes.unk	x	x	x	x	x	x	no	6
Firmicutes.Clostridia.Lachnospirales.Lachnospiraceae.Blautia.Blautia_hydrogenotrophica	x						no	1
Firmicutes.Clostridia.Lachnospirales.Lachnospiraceae.Blautia.Blautia_caecimuris	x						yes	1
Firmicutes.Clostridia.Lachnospirales.Lachnospiraceae.Blautia.Blautia_faecis	x			x	x	x	no	4
Firmicutes.Clostridia.Lachnospirales.Lachnospiraceae.Blautia.uncultured_Blautia				x	x		no	2
Firmicutes.Clostridia.Lachnospirales.Lachnospiraceae.Blautia.unk	x			x	x		no	3
Firmicutes.Clostridia.Lachnospirales.Lachnospiraceae.CAG.56.uncultured_bacterium	x						no	1
Firmicutes.Clostridia.Lachnospirales.Lachnospiraceae.Coprococcus.metagenome	x						no	1
Firmicutes.Clostridia.Lachnospirales.Lachnospiraceae.Coprococcus.unk				x	x		no	2
Firmicutes.Clostridia.Lachnospirales.Lachnospiraceae.Dorea.Dorea_formicigenerans				x	x		no	2
Firmicutes.Clostridia.Lachnospirales.Lachnospiraceae.Dorea.unk				x	x	x	no	3
Firmicutes.Clostridia.Lachnospirales.Lachnospiraceae.Eubacterium_fissicatena_group.unidentified	x					x	yes	2
Firmicutes.Clostridia.Lachnospirales.Lachnospiraceae.Eubacterium_hallii_group.unk				x	x	x	no	3
Firmicutes.Clostridia.Lachnospirales.Lachnospiraceae.Eubacterium_ventriosum_group.uncultured_Lachnospiraceae	x						no	1
Firmicutes.Clostridia.Lachnospirales.Lachnospiraceae.Eubacterium_xylanophilum_group.unk	x						no	1
Firmicutes.Clostridia.Lachnospirales.Lachnospiraceae.Fusicatenibacter.unk				x	x		no	2
Firmicutes.Clostridia.Lachnospirales.Lachnospiraceae.GCA.900066575.uncultured_bacterium	x						no	1
Firmicutes.Clostridia.Lachnospirales.Lachnospiraceae.Lachnoclostridium.Clostridium_scindens				x			no	1
Firmicutes.Clostridia.Lachnospirales.Lachnospiraceae.Lachnoclostridium.human_gut				x	x		no	2
Firmicutes.Clostridia.Lachnospirales.Lachnospiraceae.Lachnoclostridium.unk				x	x		no	2
Firmicutes.Clostridia.Lachnospirales.Lachnospiraceae.Lachnospira.uncultured_bacterium	x						yes	1
Firmicutes.Clostridia.Lachnospirales.Lachnospiraceae.Lachnospiraceae_FCS020_group.uncultured_organism				x			no	1
Firmicutes.Clostridia.Lachnospirales.Lachnospiraceae.Lachnospiraceae_ND3007_group.unk				x	x		no	2
Firmicutes.Clostridia.Lachnospirales.Lachnospiraceae.Lachnospiraceae_NK4A136_group.unk				x	x		no	2
Firmicutes.Clostridia.Lachnospirales.Lachnospiraceae.Lachnospiraceae_UCG.008.uncultured_organism	x					x	yes	2
Firmicutes.Clostridia.Lachnospirales.Lachnospiraceae.Marvinbryantia.metagenome				x	x		no	2
Firmicutes.Clostridia.Lachnospirales.Lachnospiraceae.Roseburia.Roseburia_intestinalis	x						no	1
Firmicutes.Clostridia.Lachnospirales.Lachnospiraceae.Roseburia.unk				x	x		no	2
Firmicutes.Clostridia.Lachnospirales.Lachnospiraceae.Ruminococcus_gauvreauii_group.unk				x			no	1
Firmicutes.Clostridia.Lachnospirales.Lachnospiraceae.Ruminococcus_torques_group.Ruminococcus_sp.	x					x	yes	2
Firmicutes.Clostridia.Lachnospirales.Lachnospiraceae.Ruminococcus_torques_group.Ruminococcus_lactaris					x		no	1
Firmicutes.Clostridia.Lachnospirales.Lachnospiraceae.Ruminococcus_torques_group.unk				x	x		no	2
Firmicutes.Clostridia.Lachnospirales.Lachnospiraceae.Sellimonas.unk	x						no	1
Firmicutes.Clostridia.Lachnospirales.Lachnospiraceae.Tyzzerella.unk	x						yes	1
Firmicutes.Clostridia.Lachnospirales.Lachnospiraceae.uncultured.uncultured_Eubacterium				x	x		no	2
Firmicutes.Clostridia.Monoglobales.Monoglobaceae.Monoglobus.unk				x	x		no	2
Firmicutes.Clostridia.Oscillospirales.Butyricicoccaceae.Butyricicoccus.unk					x		no	1
Firmicutes.Clostridia.Oscillospirales.Eubacterium_coprostanoligenes_group.Eubacterium_coprostanoligenes_group.unk				x	x		no	2
Firmicutes.Clostridia.Oscillospirales.Oscillospiraceae.Intestinimonas.Intestinimonas_butyriciproducens				x	x		no	2
Firmicutes.Clostridia.Oscillospirales.Oscillospiraceae.NK4A214_group.metagenome				x	x		no	2
Firmicutes.Clostridia.Oscillospirales.Oscillospiraceae.UCG_002.uncultured_organism				x	x		no	2
Firmicutes.Clostridia.Oscillospirales.Oscillospiraceae.UCG_002.uncultured_rumen				x	x		no	2
Firmicutes.Clostridia.Oscillospirales.Oscillospiraceae.UCG_002.unk		x		x	x	x	no	4
Firmicutes.Clostridia.Oscillospirales.Oscillospiraceae.UCG_003.uncultured_organism				x	x		no	2
Firmicutes.Clostridia.Oscillospirales.Oscillospiraceae.UCG_005.uncultured_organism				x			no	1
Firmicutes.Clostridia.Oscillospirales.Oscillospiraceae.UCG_005.unk				x	x		no	2
Firmicutes.Clostridia.Oscillospirales.Oscillospiraceae.uncultured.unk				x	x		no	2
Firmicutes.Clostridia.Oscillospirales.Oscillospiraceae.unk.unk	x	x		x	x	x	no	5
Firmicutes.Clostridia.Oscillospirales.Ruminococcaceae.Candidatus_Soleaferrea.Ruminococcaceae_bacterium	x					x	yes	2
Firmicutes.Clostridia.Oscillospirales.Ruminococcaceae.DTU089.unk				x			no	1
Firmicutes.Clostridia.Oscillospirales.Ruminococcaceae.Eubacterium_siraeum_group.unk				x	x		no	2
Firmicutes.Clostridia.Oscillospirales.Ruminococcaceae.Faecalibacterium.unk	x	x	x	x	x	x	no	6
Firmicutes.Clostridia.Oscillospirales.Ruminococcaceae.Incertae_Sedis.Clostridium_leptum				x	x		no	2
Firmicutes.Clostridia.Oscillospirales.Ruminococcaceae.Incertae_Sedis.uncultured_bacterium				x	x		no	2
Firmicutes.Clostridia.Oscillospirales.Ruminococcaceae.Incertae_Sedis.uncultured_organism				x	x		yes	2
Firmicutes.Clostridia.Oscillospirales.Ruminococcaceae.Incertae_Sedis.unk				x	x		no	2
Firmicutes.Clostridia.Oscillospirales.Ruminococcaceae.Paludicola.uncultured_bacterium	x					x	yes	2
Firmicutes.Clostridia.Oscillospirales.Ruminococcaceae.Phocea.uncultured_bacterium	x					x	yes	2
Firmicutes.Clostridia.Oscillospirales.Ruminococcaceae.Ruminococcus.unk	x	x	x	x	x	x	no	6
Firmicutes.Clostridia.Oscillospirales.Ruminococcaceae.Subdoligranulum.unk	x	x		x	x	x	no	5
Firmicutes.Clostridia.Oscillospirales.Ruminococcaceae.UBA1819.unk	x					x	yes	2
Firmicutes.Clostridia.Oscillospirales.Ruminococcaceae.uncultured.human_gut	x						no	1
Firmicutes.Clostridia.Oscillospirales.Ruminococcaceae.unk.unk				x	x		no	2
Firmicutes.Clostridia.Peptostreptococcales_Tissierellales.Anaerovoracaceae.Eubacterium_brachy_group.uncultured_bacterium	x						no	1
Firmicutes.Clostridia.Peptostreptococcales_Tissierellales.Anaerovoracaceae.Family_XIII_AD3011_group.uncultured_Eubacterium				x	x		no	2
Firmicutes.Clostridia.Peptostreptococcales_Tissierellales.Anaerovoracaceae.Family_XIII_AD3011_group.unk	x						no	1
Firmicutes.Clostridia.Peptostreptococcales_Tissierellales.Anaerovoracaceae.Family_XIII_UCG.001.uncultured_bacterium	x						no	1
Firmicutes.Clostridia.Peptostreptococcales_Tissierellales.Anaerovoracaceae.unk.unk				x	x		no	2
Firmicutes.Clostridia.Peptostreptococcales_Tissierellales.Peptostreptococcaceae.Clostridioides.unk	x	x	x	x		x	yes	5
Firmicutes.Clostridia.unk.unk.unk.unk	x						no	1
Firmicutes.Negativicutes.Veillonellales_Selenomonadales.Selenomonadaceae.Megamonas.unk				x	x		no	2
Firmicutes.Negativicutes.Veillonellales.Selenomonadales.Veillonellaceae.Megasphaera.Megasphaera_micronuciformis	x						yes	1
Fusobacteriota.Fusobacteriia.Fusobacteriales.Fusobacteriaceae.Fusobacterium.unk	x					x	yes	2
Proteobacteria.Alphaproteobacteria.Caulobacterales.Caulobacteraceae.Brevundimonas.unk	x					x	yes	2
Proteobacteria.Alphaproteobacteria.Rhizobiales.Rhizobiaceae.Allorhizobium.Neorhizobium.Pararhizobium.Rhizobium.unk	x					x	yes	2
Proteobacteria.Desulfovibrionia.Desulfovibrionales.Desulfovibrionaceae.Bilophila.unk				x	x		no	2
Proteobacteria.Gammaproteobacteria.Burkholderiales.Alcaligenaceae.Achromobacter.unk	x					x	yes	2
Proteobacteria.Gammaproteobacteria.Burkholderiales.Sutterellaceae.Parasutterella.unk	x						yes	1
Proteobacteria.Gammaproteobacteria.Burkholderiales.Sutterellaceae.Sutterella.Sutterella_wadsworthensis	x						no	1
Proteobacteria.Gammaproteobacteria.Burkholderiales.Sutterellaceae.Sutterella.uncultured_bacterium	x						no	1
Proteobacteria.Gammaproteobacteria.Enterobacterales.Enterobacteriaceae.unk.unk	x	x	x		x	x	yes	5
Proteobacteria.Gammaproteobacteria.Enterobacterales.Enterobacteriaceae.Escherichia.Shigella.unk	x					x	yes	2
Proteobacteria.Gammaproteobacteria.Pasteurellales.Pasteurellaceae.Haemophilus.unk	x				x	x	yes	3
Verrucomicrobiota.Verrucomicrobiae.Verrucomicrobiales.Akkermansiaceae.Akkermansia.Akkermansia_muciniphila				x			no	1
